# Supplementary material for: The Sixth Brainstorming Research Assembly for Young Neuroscientists (BraYn), Naples, Italy, 27–29 September 2023
Source: Neurol Int. 2024 Jan 19;16(1):186–8. doi: 10.3390/neurolint16010011 (PMC10892396; doi:10.3390/neurolint16010011)
Supplement: Supplementary file 1 [file neurolint-16-00011-s001.zip]

Archive with 1 entries (1 files):
- neurolint-2813205-supplementary.pdf
